# Supplementary material for: Identification of Novel/Rare EWSR1 Fusion Partners in Undifferentiated Mesenchymal Neoplasms
Source: Int J Mol Sci. 2024 Feb 1;25(3):1735. doi: 10.3390/ijms25031735 (PMC10855420; doi:10.3390/ijms25031735)
Supplement: Supplementary file 1 [file ijms-25-01735-s001.zip]

Archive with 1 entries (1 files):
- ijms-2793903-supplementary.xlsx
