# Supplementary material for: Identification of Novel/Rare EWSR1 Fusion Partners in Undifferentiated Mesenchymal Neoplasms
Source: Int J Mol Sci. 2024 Feb 1;25(3):1735. doi: 10.3390/ijms25031735 (PMC10855420; doi:10.3390/ijms25031735)
Supplement: Supplementary file 1 [file ijms-25-01735-s001.zip › ijms-2793903-supplementary.xlsx]

## Sheet: Hoja1
Table S1. Tumor specimens with EWSR1::BEND2 fusion reproted in the literature
#	Histology	Age	Sex	IHQ +	IHQ -	EWSR1 exon	BEND2 exon	Ref.
1	Undifferentiated mesenchymal neoplasm	16	F	CD99, EMA, VIM, TLE1	NKX2.2, WT1, BCOR, PDGFA, cytokeratins, muscle and melanocytic markers	11	5	current study
2	Astroblastoma, MN1 altered	20	M	EMA, GFAP, Olig2	Synaptophysin	8	2	39
3		6	F	EMA, GFAP, Olig2, BCOR	Synaptophysin	8	2	39
4		26	F	EMA, GFAP	Olig2	8	2	39
5		6	F	EMA, GFAP, Synaptophysin	Olig2	7	4	39
6		36	M	EMA, GFAP, Olig2, S100	p53, progesterone receptor, cytokeratin AE1/AE3	7	2	41
7		38	M	EMA, GFAP, Olig2, S100	Melanocytic markers, cytokeratin AE1/AE3, synaptophysin	7	5	43
8		0	M	GFAP, Olig2	NA	12	5	42
9		NA						44
10	Pancreatic neuroendocrine tumors	NA		Chromogranin A	CD99	9	2	45
11		NA		Chromogranin A	CD99	8	9	45
12		53	M	ACTH, SSTR2A, BCOR (weak)	NA	10	2	47
13		36	F	ACTH, SSTR2A, BCOR	NA	11	5	47
14	Pancreas islet cell tumor	NA						23
15	Lung atypical carcinoid	NA						23
16	Salivary gland mucoepidermoid carcinoma	NA						23
17	Salivary gland high-grade adenocarcinoma	NA						46
18	Sinonasal sarcoma	33	F	SATB2, EMA	STAT6, SMA, S100, SOX10, CD34, desmin, myogenin, MyoD1, beta-catenin (membranous only), AE1/AE3, SSTR2, PR, ERG, CD21, O13, synaptophysin, CD163, SS18-SSX, ALK1	12	5	48
	NA, not analyzed
